# Supplementary material for: Transcriptome Analysis of Potential Genes Involved in Innate Immunity in Mudflat Crab (Helice tientsinensis)
Source: Animals (Basel). 2025 Sep 30;15(19):2855. doi: 10.3390/ani15192855 (PMC12524317; doi:10.3390/ani15192855)
Supplement: Supplementary file 1 [file animals-15-02855-s001.zip]

Archive with 5 entries (5 files):
- Figure S1 PCA score plots of H. tientsinensis gills and hepatopancreas in the PBS control group and V. parahaemolyticus infection group.pdf
- Figure S2 The annotation results of the GO (a) and KEGG (b) functions of unigenes.pdf
- Table S1 Primer sequences used in this study.pdf
- Table S2 Assembly statistic of transcriptome sequencing in H. tientsinensis.pdf
- Table S3 Summary of sample sequencing data quality.pdf
